# Supplementary material for: Seasonal Migrations of Pantala flavescens (Odonata: Libellulidae) in Middle Asia and Understanding of the Migration Model in the Afro-Asian Region Using Stable Isotopes of Hydrogen
Source: Insects. 2020 Dec 17;11(12):890. doi: 10.3390/insects11120890 (PMC7765977; doi:10.3390/insects11120890)
Supplement: Supplementary file 1 [file insects-11-00890-s001.zip]

Archive with 2 entries (2 files):
- Supplementary_Figure_S1.docx
- Table_1S.xlsx
