# Supplementary material for: Seasonal Migrations of Pantala flavescens (Odonata: Libellulidae) in Middle Asia and Understanding of the Migration Model in the Afro-Asian Region Using Stable Isotopes of Hydrogen
Source: Insects. 2020 Dec 17;11(12):890. doi: 10.3390/insects11120890 (PMC7765977; doi:10.3390/insects11120890)
Supplement: Supplementary file 1 [file insects-11-00890-s001.zip › Table_1S.xlsx]

## Sheet: Лист1
Table 1S	Hydrogen isotope composition (δ2H values) of wings and exuviae of Pantala flavescens in Middle Asia.
Locality	Wing/exuvia	Date of collection	Country	Nearest settlement	Altitude, m a.s.l.	Latitude, N	Longitude, E	δ2H, ‰
1	wing	22.V.1976	Kazakhstan	Kyzylorda	170	44°50'	64°55'	-55.77
1	wing	18.VIII.1976	Kazakhstan	Kyzylorda	170	44°50'	64°55'	-114.75
1	wing	18.VIII.1976	Kazakhstan	Kyzylorda	170	44°50'	64°55'	-128.38
1	wing	18.VIII.1976	Kazakhstan	Kyzylorda	170	44°50'	64°55'	-122.21
1	wing	18.VIII.1976	Kazakhstan	Kyzylorda	170	44°50'	64°55'	-125.01
1	wing	18.VIII.1976	Kazakhstan	Kyzylorda	170	44°50'	64°55'	-131.91
2	wing	14.VIII.1973	Kazakhstan	Chokpak	1183	42°31'	70°36'	-122.32
2	wing	04.X.2010	Kazakhstan	Chokpak	1183	42°31'	70°36'	-113.46
3	wing	05.VI.1978	Tajikistan	Tigrovaya Balka	340	37°25'	68°30'	-117.56
3	wing	05.VI.1978	Tajikistan	Tigrovaya Balka	340	37°25'	68°30'	-104.23
3	wing	08.VI.1978	Tajikistan	Tigrovaya Balka	340	37°25'	68°30'	-102.64
3	wing	12.VI.1979	Tajikistan	Tigrovaya Balka	340	37°25'	68°30'	-136.25
3	wing	12.VI.1979	Tajikistan	Tigrovaya Balka	340	37°25'	68°30'	-114.49
3	wing	12.VI.1979	Tajikistan	Tigrovaya Balka	340	37°25'	68°30'	-133.49
3	wing	12.VI.1979	Tajikistan	Tigrovaya Balka	340	37°25'	68°30'	-118.52
3	wing	24.VI.1978	Tajikistan	Tigrovaya Balka	340	37°25'	68°30'	-124.15
3	wing	24.VI.1978	Tajikistan	Tigrovaya Balka	340	37°25'	68°30'	-123.29
3	wing	28.VI.1982	Tajikistan	Tigrovaya Balka	340	37°25'	68°30'	-101.01
3	wing	10.VII.1984	Tajikistan	Tigrovaya Balka	340	37°25'	68°30'	-127.75
3	wing	27.VII.1977	Tajikistan	Tigrovaya Balka	340	37°25'	68°30'	-138.26
3	wing	05.VIII.1978	Tajikistan	Tigrovaya Balka	340	37°25'	68°30'	-135.79
3	wing	05.VIII.1978	Tajikistan	Tigrovaya Balka	340	37°25'	68°30'	-142.06
3	wing	06.VIII.1979	Tajikistan	Tigrovaya Balka	340	37°25'	68°30'	-122.82
3	wing	06.VIII.1979	Tajikistan	Tigrovaya Balka	340	37°25'	68°30'	-147.56
4	wing	06.V.2019	Tajikistan	Regar	732	38°32'	68°13'	-49.56
4	wing	06.V.2019	Tajikistan	Regar	732	38°32'	68°13'	-54.84
4	wing	06.V.2019	Tajikistan	Regar	732	38°32'	68°13'	-57.71
4	wing	07.V.2019	Tajikistan	Regar	732	38°32'	68°13'	-78.74
4	wing	11.V.2019	Tajikistan	Regar	732	38°32'	68°13'	-74.18
4	wing	11.V.2019	Tajikistan	Regar	732	38°32'	68°13'	-64.73
4	wing	11.V.2019	Tajikistan	Regar	732	38°32'	68°13'	-71.64
4	wing	11.V.2019	Tajikistan	Regar	732	38°32'	68°13'	-64.08
4	wing	11.V.2019	Tajikistan	Regar	732	38°32'	68°13'	-72.42
4	wing	11.V.2019	Tajikistan	Regar	732	38°32'	68°13'	-74.41
4	wing	11.V.2019	Tajikistan	Regar	732	38°32'	68°13'	-54.98
5	wing	17.VII.1988	Tajikistan	Shakhrinau	850	38°34'	68°20'	-110.20
5	wing	17.VII.1988	Tajikistan	Shakhrinau	850	38°34'	68°20'	-116.18
5	wing	17.VII.1988	Tajikistan	Shakhrinau	850	38°34'	68°20'	-121.73
5	wing	17.VII.1988	Tajikistan	Shakhrinau	850	38°34'	68°20'	-99.26
5	wing	17.VII.1988	Tajikistan	Shakhrinau	850	38°34'	68°20'	-124.46
6	wing	07.VII.1988	Tajikistan	Gissar	712	38°28'	68°36'	-119.30
6	wing	07.VII.1988	Tajikistan	Gissar	712	38°28'	68°36'	-113.64
6	wing	07.VII.1988	Tajikistan	Gissar	712	38°28'	68°36'	-126.99
6	exuvia	07.VII.1988	Tajikistan	Gissar	712	38°28'	68°36'	-119.68
6	exuvia	07.VII.1988	Tajikistan	Gissar	712	38°28'	68°36'	-117.93
6	wing	22.IX.1991	Tajikistan	Gissar	712	38°28'	68°36'	-110.94
7	wing	27.VI.1981	Tajikistan	Ramit	1195	38°44'	69°19'	-113.37
7	exuvia	27.VI.1981	Tajikistan	Ramit	1195	38°44'	69°19'	-116.05
7	exuvia	27.VI.1981	Tajikistan	Ramit	1195	38°44'	69°19'	-99.71
7	exuvia	27.VI.1981	Tajikistan	Ramit	1195	38°44'	69°19'	-109.22
7	exuvia	27.VI.1981	Tajikistan	Ramit	1195	38°44'	69°19'	-108.09
7	exuvia	27.VI.1981	Tajikistan	Ramit	1195	38°44'	69°19'	-111.01
7	exuvia	27.VI.1981	Tajikistan	Ramit	1195	38°44'	69°19'	-105.81
8	wing	22.VIII.1987	Tajikistan	Garm	1300	39°00'	70°18'	-163.84
8	wing	22.VIII.1987	Tajikistan	Garm	1300	39°00'	70°18'	-168.51
8	wing	22.VIII.1987	Tajikistan	Garm	1300	39°00'	70°18'	-170.90
8	wing	22.VIII.1987	Tajikistan	Garm	1300	39°00'	70°18'	-167.37
8	exuvia	29.VIII.1987	Tajikistan	Garm	1300	39°00'	70°18'	-127.24
8	exuvia	29.VIII.1987	Tajikistan	Garm	1300	39°00'	70°18'	-126.48
8	exuvia	29.VIII.1987	Tajikistan	Garm	1300	39°00'	70°18'	-113.49
8	exuvia	29.VIII.1987	Tajikistan	Garm	1300	39°00'	70°18'	-120.05
9	wing	03.VIII.1980	Tajikistan	Uy-bulak pass*	4260	39°12'	73°26'	-120.36
9	wing	03.VIII.1980	Tajikistan	Uy-bulak pass*	4260	39°12'	73°26'	-130.23
9	wing	03.VIII.1980	Tajikistan	Uy-bulak pass*	4260	39°12'	73°26'	-116.87
9	wing	03.VIII.1980	Tajikistan	Uy-bulak pass*	4260	39°12'	73°26'	-139.86
* Dragonflies were caught during autumn migrations in the high mountains of the Eastern Pamirs at Uy-bulak Pass (Tajikistan)
